# Supplementary material for: Characterization of Posa and Posa-like virus genomes in fecal samples from humans, pigs, rats, and bats collected from a single location in Vietnam
Source: Virus Evol. 2017 Aug 23;3(2):vex022. doi: 10.1093/ve/vex022 (PMC5597861; doi:10.1093/ve/vex022)
Supplement: Supplementary Table 1 [file vex022_supp_table_1_echt.xlsx]

## Sheet: Sheet1
Supp. Table 1
Lineage number	Lineage	Source of sample*	Accession number representative strain	Genome length (nt)	Protease domain	G+C content (range)
1	Posavirus 1 (Pv_1)	Pig	KX673277	9855	Yes	36.1% (35.2%-36.5%)
2	Posavirus 2 (Pv_2)	Pig	NC_023638	10220	Yes	44.7%*
3	Posavirus 3 (Pv_3)	Pig	KT833079	10611	Yes	46.4% (45.6%-46.9%)
4	Posavirus 4 (Pv_4)	Pig	KX673265	9286	Yes	31.0% (30.0%-31.5%)
5	Posavirus 5 (Pv_5)	Pig	KX673266	9859	Yes	33.1% (31.5%-33.5%)
6	Posavirus 6 (Pv_6)	Pig	KX673216	11318	Yes	44.1% (43.5%-45.1%)
7	Posavirus 7 (Pv_7)	Pig	KX673286	9404	Yes	46.6% (46.3%-46.9%)
8	Posavirus 8 (Pv_8)	Pig , Ascaris suum	KT833070	9043	Yes	50.8% (50.2%-51.1%)
9	Posavirus 9 (Pv_9)	Pig , Ascaris suum	KT833068	9676	Yes	47.4% (45.6%-49.0%)
10	Basavirus 1 (Bv_1)	Bat	KX673240	8829	Yes	38.6%**
11	Basavirus 2 (Bv_2)	Bat	KX673244	9147	Yes	35.9%**
12	Basavirus 3 (Bv_3)	Bat	KX673229	9585	Yes	32.2% (32.1%-32.2%)
13	Basavirus 4 (Bv_4)	Bat	KX673245	8262	Yes	48.2%**
14	Basavirus 5 (Bv_5)	Bat	KX673289	9271	Yes	47.0% (46.9%-47.1%)
15	Basavirus 6 (Bv_6)	Bat	KX673235	9065	Yes	40.3% (40.3%-40.3%)
16	Basavirus 7 (Bv_7)	Bat, Drosophila subobscura	KX673228	9591	Yes	37.9% (36.6%-42.4%)
17	Rasavirus 1 (Rv_1)	Rat	KX673225	9911	Yes	44.5% (44.3%-44.7%)
18	Rasavirus 2 (Rv_2)	Rat	KX673226	9619	Yes	40.4% (40.2%-40.8%)
19	Husavirus 1 (Hv_1)	Human	KT215902	9335	Yes	53.0% (52.8%-53.2%)
20	Husavirus 2 (Hv_2)	Human	KX673248	8576	Yes	50.8%**
21	Fisavirus 1 (Fv_1)	Fish	KM434233	8712	Yes	36.3%**
22	A. sinensis virus 1 (Asv_1)	Anopheles sinensis	GAFE01004028	4974	***	41.8%**
	* Lineages containing virus sequences from different hosts
	** Lineages containing only one member
	*** The GenBank entry for this genome sequence is truncated and likely to be missing the protease domain
