# Supplementary material for: Characterization of Posa and Posa-like virus genomes in fecal samples from humans, pigs, rats, and bats collected from a single location in Vietnam
Source: Virus Evol. 2017 Aug 23;3(2):vex022. doi: 10.1093/ve/vex022 (PMC5597861; doi:10.1093/ve/vex022)
Supplement: Supplementary Table 2 [file vex022_supp_table_2.xlsx]

## Sheet: Sheet1
Supp. Table 2
	Arthropod	Plant	Vertebrate	% correct
Arthropod	62	4	0	94
Plant	4	162	6	94
Vertebrate	1	1	111	98
Total	67	167	117	95
Unassigned	12	0	0	-
